# Supplementary material for: Synthesis of Nitrostyrylthiazolidine-2,4-dione Derivatives Displaying Antileishmanial Potential
Source: Pharmaceuticals (Basel). 2024 Jul 3;17(7):878. doi: 10.3390/ph17070878 (PMC11280390; doi:10.3390/ph17070878)
Supplement: Supplementary file 1 [file pharmaceuticals-17-00878-s001.zip]

Archive with 1 entries (1 files):
- pharmaceuticals-2938346-supplementary.pdf
